# Supplementary material for: Effect of a NICU to Home Physical Therapy Intervention on White Matter Trajectories, Motor Skills, and Problem-Solving Skills of Infants Born Very Preterm: A Case Series
Source: J Pers Med. 2022 Dec 7;12(12):2024. doi: 10.3390/jpm12122024 (PMC9784100; doi:10.3390/jpm12122024)
Supplement: Supplementary file 1 [file jpm-12-02024-s001.zip]

Archive with 7 entries (6 files):
- Figure S1.pdf
- Figure S2.pdf
- Figure S3.pdf
- __MACOSX/
- __MACOSX/._FC All tracts figure (1).jpg
- __MACOSX/._FD All tracts figure (1).jpg
- __MACOSX/._FDC All tracts figure (1).jpg
